# Supplementary material for: Haploinsufficiency by minute MutL homolog 1 promoter DNA methylation may represent unique phenotypes of microsatellite instability-gastric carcinogenesis
Source: PLoS One. 2021 Dec 22;16(12):e0260303. doi: 10.1371/journal.pone.0260303 (PMC8694418; doi:10.1371/journal.pone.0260303)
Supplement: S1 Table — (XLSX) [file pone.0260303.s005.xlsx]

## Sheet: Sheet1
Supporting information, Table S1 Patients characteristics
	Number (n=138)	Percentage (%)
Age (years)
<65	70	50.7
≥65	68	49.3
Gender
Male	84	60.9
Female	54	39.1
Procedure of gastrectomy
Total gastrectomy	58	42
Distal gastrectomy	75	54.3
Proximal gastrectomy	5	3.7
Laparoscopic gastrectomy
Open	90	65.2
Lap	48	34.8
Lymphadenectomy
D1/D1+/D2	17/69/52	12.3/50.0/37.7
Reconstruction
Billroth I	57	41.3
Roux-en Y	76	55.1
Double tract	3	2.2
Esophagogastrostomy	2	1.4
Operation time (min)	243.8±77.5
Bleeding (ml)	364.0±412.5
Neoadjuvant chemotherapy
Presence	4	2.9
Absence	134	97.1
Postoperative adjuvant chemotherapy
Presence	15	10.9
Absence	123	89.1
Complication (Clavien-Dindo >2)
Presence	12	8.7
Absence	126	91.3
Tumor location
Upper/Middle/Lower/Residual stomach	10/95/27/6	7.2/68.8/19.6/4.4
Histological type
tub/sig/por/pap/muc	52/26/55/3/1	38.0/19.0/40.1/2.2/0.7
Average maximum diameter of tumor (cm)	5.2±3.8
Morphological type
Type 0/1/2/3/4/5	70/5/11/21/7/24	50.7/3.6/8.0/15.2/5.1/17.4
Synchronous multiple gastric cancer
Presence	17	12.3
Absence	121	87.7
Pathological T factor (pT)
pT1a/1b/2/3/4a/4b	31/40/12/22/28/5	22.5/29.0/8.7/15.9/20.3/3.6
Pathological N factor (pN)
pN0/1/2/3a/3b	73/25/18/6/16	52.9/18.1/13.1/4.3/11.6
Average number lymphadenectomy	41.3±21.1
Peritoneal dissemination (P)
P0/P1	131/7	94.9/5.1
Cytology of peritoneal lavage (CY)
CY0/CY1	78/12	86.7/13.3
Pathological stage (pStage)
pStage I/II/III/IV	71/27/27/13	51.5/19.6/19.6/9.3
Lymph duct invasion (ly)
ly0/1/2/3	55/33/21/28	40.2/24.1/15.3/20.4
Veinous invasion (v)
v0/1/2/3	66/34/15/22	48.2/24.8/10.9/16.1
