# Supplementary material for: Haploinsufficiency by minute MutL homolog 1 promoter DNA methylation may represent unique phenotypes of microsatellite instability-gastric carcinogenesis
Source: PLoS One. 2021 Dec 22;16(12):e0260303. doi: 10.1371/journal.pone.0260303 (PMC8694418; doi:10.1371/journal.pone.0260303)
Supplement: S2 Table — (XLSX) [file pone.0260303.s006.xlsx]

## Sheet: Sheet1
Supporting information, Table S2 Sequences of primers and fluorescent probes.
Methods	Gene	Forward (5'-3')	Fluorescent Probe (5′-3′)	Reverse Primer (5'-3')	Annealing Temperature (°C)
Bisulfite sequencing	MLH1	TTTTTTAGGAGTGAAGGAGGTTA		CCCAAAAAAAACAAAATAAAAATC
qMSP	MLH1	CGTTATATATCGTTCGTAGTATTCGTGTTT	FAM-CGTAGTGGCGCCTGACGTCGCG-TAMRA	CTATCGCCGCCTCATCGT	60
qMSP	β-actin	TGGTGATGGAGGAGGTTTAGTAAGT	FAM-ACCACCACCCAACACACAATAACAAACACA-TAMRA	AACCAATAAAACCTACTCCTCCCTTAA	60
MSI	D2S123	FAM-AAACAGGATGCCTGCCTTTA		GGACTTTCCACCTATGGGAC	57
MSI	BAT26	FAM-TGACTACTTTTGACTTCAGCC		AACCATTCAACATTTTTAACCC	57
MSI	BAT25	VIC-TCGCCTCCAAGAATGTAAGT		TCTGCATTTTAACTATGGCTC	57
MSI	D5S346	NED-ACTCACTCTAGTGATAAATCG		AGCAGATAAGACAGTATTACTAGTT	57
MSI	D17S250	PET-GCAAGAATCAAATAGACAAT		GCTGGCCATATATATATTTAAACC	57
qRT-PCR	EBNA1	TACAGGACCTGGAAATGGCC	FAM-AGGGAGACACATCTGGACCAGAAGGC-TAMRA	TCTTTGAGGTCCACTGCCG	60
qRT-PCR	β-actin	TGGTGTTTGTCTCTCTGACTAGGTG	FAM-TGGCTCGTGTGACAAGGCCATG-TAMRA	CTAAGTGTGCTGGGGTCTTGG	60
