# Supplementary material for: Haploinsufficiency by minute MutL homolog 1 promoter DNA methylation may represent unique phenotypes of microsatellite instability-gastric carcinogenesis
Source: PLoS One. 2021 Dec 22;16(12):e0260303. doi: 10.1371/journal.pone.0260303 (PMC8694418; doi:10.1371/journal.pone.0260303)
Supplement: S3 Table — (XLSX) [file pone.0260303.s007.xlsx]

## Sheet: Sheet1
Supporting information, Table S3 Univariate and multivariate prognostic analysis for overall survival
Clinicopathological factor	Number (%)	Univariate analysis			Multivariate analysis
		5-year OS	p-Value		Hazard ratio	95% CI	p-Value
Age (years)			0.0064				0.2188
<65	70 (50.7%)	0.813			Reference
≥65	68 (49.3%)	0.606			1.5	0.80-2.93
Morphological type			<0.0001				0.7808
Early cancer	70 (50.7%)	0.941			Reference
Advanced cancer	68 (49.3%)	0.466			1.31	0.23-9.71
Pathological stage (pStage)			<0.0001				<0.0001
pStage I	71 (51.4%)	0.956			Reference
pStage II	27 (19.6%)	0.722			5.34	0.72-36.7
pStage III	27 (19.6%)	0.381			14.35	1.71-124.50
pStage IV	13 (9.4%)	0			52.5	6.25-444.69
Complicaton (Clavian-Dindo ≥III)			0.0034				0.093
Absence	126 (91.3%)	0.739			Reference
Presence	12 (8.7%)	0.417			2.18	0.83-5.21
Residual tumor (R classification)			<0.0001				0.4084
R0	132 (95.7%)	0.735			Reference
R1-2	6 (4.3%)	0.167			1.51	0.50-3.76
MLH1 TaqMeth V (ROC 0.23)			0.0019				0.3699
≥0.23	61 (44.2%)	0.845			Reference
<0.23	77 (55.8%)	0.605			1.41	0.68-3.09
