# Supplementary material for: Haploinsufficiency by minute MutL homolog 1 promoter DNA methylation may represent unique phenotypes of microsatellite instability-gastric carcinogenesis
Source: PLoS One. 2021 Dec 22;16(12):e0260303. doi: 10.1371/journal.pone.0260303 (PMC8694418; doi:10.1371/journal.pone.0260303)
Supplement: S4 Table — (XLSX) [file pone.0260303.s008.xlsx]

## Sheet: Sheet1
Supporting information, Table S4 Clinicopathological factors in MSI phenotypes associated with MLH1 methylation status
Variable	MSI status by MLH1 mathylation value
	True MSS <0.23 (n=76)	Haplo-MSI 0.23-2.22 (n=29)	Low-MSI 2.23-38.54 (n=19)	High-MSI >38.54 (n=12)	p-value
Gender					0.1075
Male, n (%)	47 (61.8%)	22 (75.9%)	9 (47.4%)	5 (41.7%)
Age (years)					0.1246
mean, (SD)	63.8 (11.1)	64.9 (8.7)	62.6 (10.2)	71 (8.2)
Tumor location					0.0313
Upper	8 (10.5%)	3 (10.3%)	0	1 (8.3%)
Middle	59 (77.6%)	21 (72.4%)	11 (57.9%)	6 (50%)
Lower	9 (11.9%)	5 (17.3%)	8 (42.1%)	5 (41.7%)
Morphological type					0.0429
Early type	32 (42.1%)	18 (62.1%)	14 (73.7%)	5 (41.7%)
Advanced type	44 (57.9%)	11 (37.9%)	5 (26.3%)	7 (58.3%)
Synchronous multiple gastric cancer					0.0122
Absence	70 (92.1%)	25 (86.2%)	17 (89.5%)	7 (58.3%)
Presence	6 (7.9%)	4 (13.8%)	2 (10.5%)	5 (41.7%)
Depth of tumor invasion					0.0578
Superficial invasion	33 (43.4%)	18 (62.1%)	14 (73.7%)	5 (41.7%)
Advanced invasion	43 (56.6%)	11 (37.9%)	5 (26.3%)	7 (58.3%)
Lymph node metastasis					0.1725
Absence	34 (44.7%)	18 (62.1%)	13 (68.4%)	7 (58.3%)
Presence	42 (55.3%)	11 (37.9%)	6 (31.6%)	5 (41.7%)
Peritoneal lavage cytology (CY)					0.0444
CYX	26 (34.2%)	8 (27.6%)	10 (52.6%)	2 (16.7%)
CY0	40 (52.6%)	21 (72.4%)	7 (36.8%)	10 (83.3%)
CY1	10 (13.2%)	0	2 (10.6%)	0
Peritoneal dissemination (P)					0.5433
P0	71 (93.4%)	29 (100%)	18 (94.7%)	11 (91.7%)
P1	5 (6.6%)	0	1 (5.3%)	1 (8.3%)
Pathological stage (pStage)					0.175
pStage I	32 (42.1%)	19 (65.6%)	13 (68.4%)	6 (50%)
pStage II	15 (19.7%)	5 (17.2%)	3 (15.8%)	4 (33.4%)
pStage III	19 (25%)	5 (17.2%)	1 (5.3%)	1 (8.3%)
pStage IV	10 (13.2%)	0	2 (10.5%)	1 (8.3%)
Histological type					0.0052
Undifferentiated	54 (71.1%)	13 (44.8%)	11 (57.9%)	3 (25%)
Differentiated	22 (28.9%)	16 (55.2%)	8 (42.1%)	9 (75%)
